# Supplementary material for: Insights into CLC-0’s Slow-Gating from Intracellular Proton Inhibition
Source: Int J Mol Sci. 2024 Jul 16;25(14):7796. doi: 10.3390/ijms25147796 (PMC11276645; doi:10.3390/ijms25147796)
Supplement: Supplementary file 1 [file ijms-25-07796-s001.zip]

Archive with 1 entries (1 files):
- ijms-3036976-supplementary.pdf
